# Supplementary material for: Survival of Patients with Metastatic Melanoma Treated with Ipilimumab after PD-1 Inhibitors: A Single-Center Real-World Study
Source: Cancers (Basel). 2024 Oct 4;16(19):3397. doi: 10.3390/cancers16193397 (PMC11475497; doi:10.3390/cancers16193397)
Supplement: Supplementary file 1 [file cancers-16-03397-s001.zip]

Archive with 1 entries (1 files):
- cancers-3169082-supplementary.pdf
